# Supplementary material for: Detection of Porcine Parvovirus 2 (Ungulate Tetraparvovirus 3) Specific Antibodies and Examination of the Serological Profile of an Infected Swine Herd
Source: PLoS One. 2016 Mar 14;11(3):e0151036. doi: 10.1371/journal.pone.0151036 (PMC4790921; doi:10.1371/journal.pone.0151036)
Supplement: S1 Table — (XLSX) [file pone.0151036.s002.xlsx]

## Sheet: Data
No of sample	Barn number/room-pen number	Age and No of sows	PPV2 Myanmar-type	PPV2 Cnvirus-type
1	8/2-22sow	6 sow	0.405	0.312
2	6 sow's pig	2 days	0.396	0.364
3	6 sow's pig	2 days	0.382	0.332
4	6 sow's pig	2 days	0.382	0.389
5	8/2-24 sow	36 sow	0.362	0.312
6	36 sow's pig	2 days	0.37	0.305
7	36 sow's pig	2 days	0.337	0.331
8	36 sow's pig	2 days	0.397	0.437
9	8/2-25 sow	9604 sow	0.389	0.302
10	9604-es sow's pig	2 days	0.359	0.311
11	9604-es sow's pig	2 days	0.416	0.319
12	9604-es sow's pig	2 days	0.452	0.308
13	8/2-29 sow	8815 sow	0.528	0.478
14	8815 sow's pig	2 days	0.367	0.277
15	8815 sow's pig	2 days	0.422	0.375
16	8815 sow's pig	2 days	0.454	0.413
17	8/2-32 sow	8479 sow	0.459	0.419
18	8479 sow's pig	2 days	0.5	0.379
19	8479 sow's pig	2 days	0.36	0.326
20	8479 sow's pig	2 days	0.441	0.394
21	8/1-16 sow	9596 sow	0.316	0.24
22	9596 sow's pig	7 days	0.364	0.249
23	9596 sow's pig	7 days	0.402	0.361
24	9596 sow's pig	7 days	0.389	0.387
25	8/1-18 sow	3048 sow	0.476	0.419
26	3048 sow's pig	7 days	0.441	0.293
27	3048 sow's pig	7 days	0.241	0.188
28	3048 sow's pig	7 days	0.407	0.312
29	8/1-21 sow	3717 sow	0.364	0.306
30	3717 sow's pig	7 days	0.322	0.243
31	3717 sow's pig	7 days	0.316	0.278
32	3717 sow's pig	7 days	0.443	0.35
33	8/1-29 sow	31 sow	0.371	0.369
34	31 sow's pig	7 days	0.395	0.205
35	31 sow's pig	7 days	0.328	0.276
36	31 sow's pig	7 days	0.326	0.275
37	8/1-30 sow	29 sow	0.589	0.483
38	29 sow's pig	7 days	0.462	0.423
39	29 sow's pig	7 days	0.383	0.367
40	29 sow's pig	7 days	0.601	0.593
41	6/2-16 sow	8418 sow	0.317	0.337
42	8418 sow's pig	14 days	0.282	0.275
43	8418 sow's pig	14 days	0.258	0.23
44	8418 sow's pig	14 days	0.232	0.17
45	6/2-17 sow	7719 sow	0.324	0.262
46	7719 sow's pig	14 days	0.233	0.215
47	7719 sow's pig	14 days	0.383	0.285
48	7719 sow's pig	14 days	0.272	0.271
49	6/2-18 sow	8888 sow	0.345	0.297
50	8888 sow's pig	14 days	0.224	0.182
51	8888 sow's pig	14 days	0.189	0.142
52	8888 sow's pig	14 days	0.269	0.208
53	6/2-20 sow	8035 sow	0.316	0.26
54	8035 sow's pig	14 days	0.246	0.198
55	8035 sow's pig	14 days	0.323	0.272
56	8035 sow's pig	14 days	0.302	0.242
57	6/2-21 sow	8869 sow	0.339	0.301
58	8869 sow's pig	14 days	0.234	0.236
59	8869 sow's pig	14 days	0.263	0.258
60	8869 sow's pig	14 days	0.269	0.247
61	3/2-2 sow	4 sow	0.364	0.264
62	4 sow's pig	21 days	0.219	0.177
63	4 sow's pig	21 days	0.21	0.12
64	4 sow's pig	21 days	0.23	0.15
65	3/2-3 sow	3696 sow	0.356	0.35
66	3696 sow's pig	21 days	0.248	0.255
67	3696 sow's pig	21 days	0.251	0.207
68	3696 sow's pig	21 days	0.242	0.221
69	3/2-4 sow	16 sow	0.318	0.294
70	16 sow's pig	21 days	0.249	0.218
71	16 sow's pig	21 days	0.197	0.169
72	16 sow's pig	21 days	0.209	0.154
73	3/2-5 sow	14 sow	0.353	0.377
74	14 sow's pig	21 days	0.27	0.31
75	14 sow's pig	21 days	0.324	0.286
76	14 sow's pig	21 days	0.285	0.281
77	3/2-6 sow	15 sow	0.383	0.336
78	15 sow's pig	21 days	0.261	0.197
79	15 sow's pig	21 days	0.251	0.199
80	15 sow's pig	21 days	0.212	0.196
81	5/2-2 litter	28 days	0.359	0.341
82	5/2-2 litter	28 days	0.266	0.285
83	5/2-2 litter	28 days	0.327	0.274
84	5/2-3 litter	28 days	0.309	0.224
85	5/2-3 litter	28 days	0.199	0.16
86	5/2-3 litter	28 days	0.245	0.223
87	5/2-4 litter	28 days	0.192	0.23
88	5/2-4 litter	28 days	0.174	0.169
89	5/2-4 litter	28 days	0.234	0.277
90	5/2-5 litter	28 days	0.252	0.205
91	5/2-5 litter	28 days	0.292	0.255
92	5/2-5 litter	28 days	0.228	0.235
93	5/2-7 litter	28 days	0.246	0.229
94	5/2-7 litter	28 days	0.235	0.252
95	5/2-7 litter	28 days	0.22	0.208
96	2/1-1 litter	36 days	0.331	0.277
97	2/1-1 litter	36 days	0.298	0.261
98	2/1-1 litter	36 days	0.367	0.34
99	2/1-4 litter	36 days	0.35	0.303
100	2/1-4 litter	36 days	0.305	0.301
101	2/1-4 litter	36 days	0.305	0.246
102	2/1-7 litter	36 days	0.369	0.304
103	2/1-7 litter	36 days	0.312	0.252
104	2/1-7 litter	36 days	0.293	0.232
105	2/1-10 litter	36 days	0.349	0.255
106	2/1-10 litter	36 days	0.299	0.221
107	2/1-10 litter	36 days	0.305	0.244
108	2/1-13 litter	36 days	0.306	0.32
109	2/1-13 litter	36 days	0.273	0.254
110	2/1-13 litter	36 days	0.323	0.263
111	5/4-30 litter	43 days	0.336	0.334
112	5/4-30 litter	43 days	0.5	0.345
113	5/4-30 litter	43 days	0.381	0.298
114	5/4-33 litter	43 days	0.251	0.342
115	5/4-33 litter	43 days	0.458	0.285
116	5/4-33 litter	43 days	0.339	0.332
117	5/4-36 litter	43 days	0.386	0.319
118	5/4-36 litter	43 days	0.367	0.357
119	5/4-36 litter	43 days	0.371	0.335
120	5/4-39 litter	43 days	0.337	0.305
121	5/4-39 litter	43 days	0.288	0.271
122	5/4-39 litter	43 days	0.309	0.299
123	5/4-42 litter	43 days	0.447	0.304
124	5/4-42 litter	43 days	0.224	0.256
125	5/4-42 litter	43 days	0.331	0.309
126	4/2-1 litter	57 days	0.857	0.699
127	4/2-1 litter	57 days	0.507	0.625
128	4/2-1 litter	57 days	0.622	0.558
129	4/2-4 litter	57 days	0.539	0.558
130	4/2-4 litter	57 days	0.476	0.375
131	4/2-4 litter	57 days	0.506	0.487
132	4/2-7 litter	57 days	0.695	0.679
133	4/2-7 litter	57 days	0.581	0.662
134	4/2-7 litter	57 days	0.484	0.617
135	4/2-10 litter	57 days	0.371	0.378
136	4/2-10 litter	57 days	0.576	0.607
137	4/2-10 litter	57 days	0.333	0.301
138	4/2-13 litter	57 days	0.65	0.552
139	4/2-13 litter	57 days	0.698	0.583
140	4/2-13 litter	57 days	0.843	0.702
141	7/1-27 litter	90 days	0.567	0.458
142	7/1-27 litter	90 days	0.389	0.361
143	7/1-27 litter	90 days	0.717	0.56
144	7/1-8 litter	90 days	0.479	0.36
145	7/1-8 litter	90 days	0.703	0.466
146	7/1-8 litter	90 days	0.407	0.333
147	7/1-21 litter	90 days	0.526	0.467
148	7/1-21 litter	90 days	0.559	0.513
149	7/1-21 litter	90 days	0.915	0.673
150	7/1-11 litter	90 days	0.581	0.465
151	7/1-11 litter	90 days	0.467	0.512
152	7/1-11 litter	90 days	0.685	0.471
153	7/1-17 litter	90 days	0.351	0.303
154	7/1-17 litter	90 days	0.412	0.317
155	7/1-17 litter	90 days	0.347	0.372
156	11/1-30 litter	120 days	0.553	0.39
157	11/1-30 litter	120 days	0.611	0.454
158	11/1-30 litter	120 days	0.526	0.336
159	11/1-7 litter	120 days	0.641	0.414
160	11/1-7 litter	120 days	0.548	0.345
161	11/1-7 litter	120 days	0.395	0.341
162	11/1-25 litter	120 days	0.538	0.342
163	11/1-25 litter	120 days	0.523	0.407
164	11/1-25 litter	120 days	0.618	0.421
165	11/1-12 litter	120 days	0.405	0.336
166	11/1-12 litter	120 days	0.39	0.306
167	11/1-12 litter	120 days	0.537	0.376
168	11/1-19 litter	120 days	0.365	0.328
169	11/1-19 litter	120 days	0.619	0.402
170	11/1-19 litter	120 days	0.397	0.322
171	18/1-30 litter	150 days	0.439	0.324
172	18/1-30 litter	150 days	0.465	0.373
173	18/1-30 litter	150 days	0.396	0.336
174	18/1-7 litter	150 days	0.677	0.5
175	18/1-7 litter	150 days	0.459	0.366
176	18/1-7 litter	150 days	0.419	0.321
177	18/1-25 litter	150 days	0.348	0.326
178	18/1-25 litter	150 days	0.443	0.306
179	18/1-25 litter	150 days	0.462	0.279
180	18/1-13 litter	150 days	0.418	0.308
181	18/1-13 litter	150 days	0.401	0.39
182	18/1-13 litter	150 days	0.43	0.293
183	18/1-19 litter	150 days	0.653	0.522
184	18/1-19 litter	150 days	0.503	0.393
185	18/1-19 litter	150 days	0.493	0.32
Neg 1			0.112	0.093
Neg 2			0.139	0.126
Neg 3			0.104	0.111
Neg 4			0.132	0.129
Neg 5			0.112	0.108

## Sheet: t-test
			PPV2 Myanmar-type	PPV2 Cnvirus-type		2 days	PPV2 Myanmar-type	PPV2 Cnvirus-type		7 days	PPV2 Myanmar-type	PPV2 Cnvirus-type		14 days	PPV2 Myanmar-type	PPV2 Cnvirus-type		21 days	PPV2 Myanmar-type	PPV2 Cnvirus-type		28 days	PPV2 Myanmar-type	PPV2 Cnvirus-type		36 days	PPV2 Myanmar-type	PPV2 Cnvirus-type		43 days	PPV2 Myanmar-type	PPV2 Cnvirus-type		57 days	PPV2 Myanmar-type	PPV2 Cnvirus-type		90 days	PPV2 Myanmar-type	PPV2 Cnvirus-type		120 days	PPV2 Myanmar-type	PPV2 Cnvirus-type		150 days	PPV2 Myanmar-type	PPV2 Cnvirus-type
		6 sow	0.405	0.312		2 days	0.396	0.364		7 days	0.364	0.249		14 days	0.282	0.275		21 days	0.219	0.177		28 days	0.359	0.341		36 days	0.331	0.277		43 days	0.336	0.334		57 days	0.857	0.699		90 days	0.567	0.458		120 days	0.553	0.39		150 days	0.439	0.324
		36 sow	0.362	0.312		2 days	0.382	0.332		7 days	0.402	0.361		14 days	0.258	0.23		21 days	0.21	0.12		28 days	0.266	0.285		36 days	0.298	0.261		43 days	0.5	0.345		57 days	0.507	0.625		90 days	0.389	0.361		120 days	0.611	0.454		150 days	0.465	0.373
		9604 sow	0.389	0.302		2 days	0.382	0.389		7 days	0.389	0.387		14 days	0.232	0.17		21 days	0.23	0.15		28 days	0.327	0.274		36 days	0.367	0.34		43 days	0.381	0.298		57 days	0.622	0.558		90 days	0.717	0.56		120 days	0.526	0.336		150 days	0.396	0.336
		8815 sow	0.528	0.478		2 days	0.37	0.305		7 days	0.441	0.293		14 days	0.233	0.215		21 days	0.248	0.255		28 days	0.309	0.224		36 days	0.35	0.303		43 days	0.251	0.342		57 days	0.539	0.558		90 days	0.479	0.36		120 days	0.641	0.414		150 days	0.677	0.5
		8479 sow	0.459	0.419		2 days	0.337	0.331		7 days	0.241	0.188		14 days	0.383	0.285		21 days	0.251	0.207		28 days	0.199	0.16		36 days	0.305	0.301		43 days	0.458	0.285		57 days	0.476	0.375		90 days	0.703	0.466		120 days	0.548	0.345		150 days	0.459	0.366
		9596 sow	0.316	0.24		2 days	0.397	0.437		7 days	0.407	0.312		14 days	0.272	0.271		21 days	0.242	0.221		28 days	0.245	0.223		36 days	0.305	0.246		43 days	0.339	0.332		57 days	0.506	0.487		90 days	0.407	0.333		120 days	0.395	0.341		150 days	0.419	0.321
		3048 sow	0.476	0.419		2 days	0.359	0.311		7 days	0.322	0.243		14 days	0.224	0.182		21 days	0.249	0.218		28 days	0.192	0.23		36 days	0.369	0.304		43 days	0.386	0.319		57 days	0.695	0.679		90 days	0.526	0.467		120 days	0.538	0.342		150 days	0.348	0.326
		3717 sow	0.364	0.306		2 days	0.416	0.319		7 days	0.316	0.278		14 days	0.189	0.142		21 days	0.197	0.169		28 days	0.174	0.169		36 days	0.312	0.252		43 days	0.367	0.357		57 days	0.581	0.662		90 days	0.559	0.513		120 days	0.523	0.407		150 days	0.443	0.306
		31 sow	0.371	0.369		2 days	0.452	0.308		7 days	0.443	0.35		14 days	0.269	0.208		21 days	0.209	0.154		28 days	0.234	0.277		36 days	0.293	0.232		43 days	0.371	0.335		57 days	0.484	0.617		90 days	0.915	0.673		120 days	0.618	0.421		150 days	0.462	0.279
		29 sow	0.589	0.483		2 days	0.367	0.277		7 days	0.395	0.205		14 days	0.246	0.198		21 days	0.27	0.31		28 days	0.252	0.205		36 days	0.349	0.255		43 days	0.337	0.305		57 days	0.371	0.378		90 days	0.581	0.465		120 days	0.405	0.336		150 days	0.418	0.308
		8418 sow	0.317	0.337		2 days	0.422	0.375		7 days	0.328	0.276		14 days	0.323	0.272		21 days	0.324	0.286		28 days	0.292	0.255		36 days	0.299	0.221		43 days	0.288	0.271		57 days	0.576	0.607		90 days	0.467	0.512		120 days	0.39	0.306		150 days	0.401	0.39
		7719 sow	0.324	0.262		2 days	0.454	0.413		7 days	0.326	0.275		14 days	0.302	0.242		21 days	0.285	0.281		28 days	0.228	0.235		36 days	0.305	0.244		43 days	0.309	0.299		57 days	0.333	0.301		90 days	0.685	0.471		120 days	0.537	0.376		150 days	0.43	0.293
		8888 sow	0.345	0.297		2 days	0.5	0.379		7 days	0.462	0.423		14 days	0.234	0.236		21 days	0.261	0.197		28 days	0.246	0.229		36 days	0.306	0.32		43 days	0.447	0.304		57 days	0.65	0.552		90 days	0.351	0.303		120 days	0.365	0.328		150 days	0.653	0.522
		8035 sow	0.316	0.26		2 days	0.36	0.326		7 days	0.383	0.367		14 days	0.263	0.258		21 days	0.251	0.199		28 days	0.235	0.252		36 days	0.273	0.254		43 days	0.224	0.256		57 days	0.698	0.583		90 days	0.412	0.317		120 days	0.619	0.402		150 days	0.503	0.393
		8869 sow	0.339	0.301		2 days	0.441	0.394		7 days	0.601	0.593		14 days	0.269	0.247		21 days	0.212	0.196		28 days	0.22	0.208		36 days	0.323	0.263		43 days	0.331	0.309		57 days	0.843	0.702		90 days	0.347	0.372		120 days	0.397	0.322		150 days	0.493	0.32
		4 sow	0.364	0.264		Mean	0.402333	0.350667		Mean	0.388	0.32		Mean	0.265267	0.228733		Mean	0.243867	0.209333		Mean	0.251867	0.2378		Mean	0.319	0.271533		Mean	0.355	0.312733		Mean	0.582533	0.558867		Mean	0.540333	0.442067		Mean	0.511067	0.368		Mean	0.467067	0.357133
		3696 sow	0.356	0.35		SD	0.0446185	0.0459124		SD	0.0830146	0.100908		SD	0.0462686	0.0423463		SD	0.0334063	0.0541963		SD	0.051346	0.0459257		SD	0.028365	0.0344878		SD	0.0747539	0.0286617		SD	0.150437	0.123657		SD	0.16067	0.101793		SD	0.0958291	0.043987		SD	0.089344	0.0710803
		16 sow	0.318	0.294		Paired simple t-test				Paired simple t-test				Paired simple t-test				Paired simple t-test				Paired simple t-test				Paired simple t-test				Paired simple t-test				Paired simple t-test				Paired simple t-test				Paired simple t-test				Paired simple t-test
		14 sow	0.353	0.377
		15 sow	0.383	0.336			PPV2 Myanmar-type	PPV2 Cnvirus-type			PPV2 Myanmar-type	PPV2 Cnvirus-type			PPV2 Myanmar-type	PPV2 Cnvirus-type			PPV2 Myanmar-type	PPV2 Cnvirus-type			PPV2 Myanmar-type	PPV2 Cnvirus-type			PPV2 Myanmar-type	PPV2 Cnvirus-type			PPV2 Myanmar-type	PPV2 Cnvirus-type			PPV2 Myanmar-type	PPV2 Cnvirus-type			PPV2 Myanmar-type	PPV2 Cnvirus-type			PPV2 Myanmar-type	PPV2 Cnvirus-type			PPV2 Myanmar-type	PPV2 Cnvirus-type
		Mean	0.3837	0.3359		Expected value	0.402333	0.350667		Expected value	0.388	0.32		Expected value	0.265267	0.228733		Expected value	0.243867	0.209333		Expected value	0.251867	0.2378		Expected value	0.319	0.271533		Expected value	0.355	0.312733		Expected value	0.582533	0.558867		Expected value	0.540333	0.442067		Expected value	0.511067	0.368		Várható érték	0.467067	0.357133
		SD	0.074605	0.0695428		Variance	0.00199081	0.00210795		Variance	0.00689143	0.0101824		Variance	0.00214078	0.00179321		Variance	0.00111598	0.00293724		Variance	0.00263641	0.00210917		Variance	0.000804571	0.00118941		Variance	0.00558814	0.000821495		Variance	0.0226314	0.015291		Variance	0.0258148	0.0103618		Variance	0.00918321	0.00193486		Variancia	0.00798235	0.00505241
		Paired simple t-test				Observations	15	15		Observations	15	15		Observations	15	15		Observations	15	15		Observations	15	15		Observations	15	15		Observations	15	15		Observations	15	15		Observations	15	15		Observations	15	15		Megfigyelések	15	15
						Pearson correlation	0.445357			Pearson correlation	0.853399			Pearson correlation	0.79799			Pearson correlation	0.809906			Pearson correlation	0.742353			Pearson correlation	0.607793			Pearson correlation	0.301706			Pearson correlation	0.798963			Pearson correlation	0.875233			Pearson correlation	0.823543			Pearson-féle korreláció	0.820922
			PPV2 Myanmar-type	PPV2 Cnvirus-type		Hypotetical average difference	0			Hypotetical average difference	0			Hypotetical average difference	0			Hypotetical average difference	0			Hypotetical average difference	0			Hypotetical average difference	0			Hypotetical average difference	0			Hypotetical average difference	0			Hypotetical average difference	0			Hypotetical average difference	0			Feltételezett átlagos eltérés	0
		Expected value	0.3837	0.3359		df	14			df	14			df	14			df	14			df	14			df	14			df	14			df	14			df	14			df	14			df	14
		Variance	0.00556591	0.0048362		t value	4.19616			t value	4.9983			t value	4.98085			t value	3.99547			t value	1.54433			t value	6.48008			t value	2.28847			t value	1.01242			t value	4.38073			t value	8.57521			t érték	8.33711
		Observations	20	20		P(T<=t) one-tailed	0.000448611			P(T<=t) one-tailed	9.75645e-05			P(T<=t) one-tailed	0.000100776			P(T<=t) one-tailed	0.000663894			P(T<=t) one-tailed	0.0724037			P(T<=t) one-tailed	7.24361e-06			P(T<=t) one-tailed	0.0190877			P(T<=t) one-tailed	0.164258			P(T<=t) one-tailed	0.00031384			P(T<=t) one-tailed	3.02378e-07			P(T<=t) egyszélű	4.22123e-07
		Pearson correlation	0.874269			t critic one-tailed	1.76131			t critic one-tailed	1.76131			t critic one-tailed	1.76131			t critic one-tailed	1.76131			t critic one-tailed	1.76131			t critic one-tailed	1.76131			t critic one-tailed	1.76131			t critic one-tailed	1.76131			t critic one-tailed	1.76131			t critic one-tailed	1.76131			t kritikus egyszélű	1.76131
		Hypotetical average difference	0			P(T<=t) two-tailed	0.000897221			P(T<=t) two-tailed	0.000195129			P(T<=t) two-tailed	0.000201553			P(T<=t) two-tailed	0.00132779			P(T<=t) two-tailed	0.144807			P(T<=t) two-tailed	1.44872e-05			P(T<=t) two-tailed	0.0381753			P(T<=t) two-tailed	0.328516			P(T<=t) two-tailed	0.00062768			P(T<=t) two-tailed	6.04756e-07			P(T<=t) kétszélű	8.44246e-07
		df	19			t critic two-tailed	2.14479			t critic two-tailed	2.14479			t critic two-tailed	2.14479			t critic two-tailed	2.14479			t critic two-tailed	2.14479			t critic two-tailed	2.14479			t critic two-tailed	2.14479			t critic two-tailed	2.14479			t critic two-tailed	2.14479			t critic two-tailed	2.14479			t kritikus kétszélű	2.14479
		t value	5.86101
		P(T<=t) one-tailed	6.03763e-06
		t critic one-tailed	1.72913
		P(T<=t) two-tailed	1.20753e-05
		t critic two-tailed	2.09302
		Paired simple t-test
			Variable 1	Variable 2
		Expected value	0.3837	0.3359
		Variance	0.00556591	0.0048362
		Observations	20	20
		Pearson correlation	0.874269
		Hypotetical average difference	0
		df	19
		t value	5.86101
		P(T<=t) one-tailed	6.03763e-06
		t critic one-tailed	1.72913
		P(T<=t) two-tailed	1.20753e-05
		t critic two-tailed	2.09302

## Sheet: Saphiro-Wilk
		Sows	PPV2 Myanmar-type	PPV2 Cnvirus-type	Differences	Sorted		Differences	ai	Difference*ai		Difference2
		6 sow	0.405	0.312	0.093	0.106	-0.024	0.13	0.4734	0.061542		0.008649
		36 sow	0.362	0.312	0.05	0.1	-0.02	0.12	0.3211	0.038532		0.0025
		9604 sow	0.389	0.302	0.087	0.093	0.002	0.091	0.2565	0.0233415		0.007569
		8815 sow	0.528	0.478	0.05	0.087	0.006	0.081	0.2085	0.0168885		0.0025
		8479 sow	0.459	0.419	0.04	0.076	0.024	0.052	0.1686	0.0087672		0.0016
		9596 sow	0.316	0.24	0.076	0.062	0.038	0.024	0.1334	0.0032016		0.005776
		3048 sow	0.476	0.419	0.057	0.058	0.04	0.018	0.1013	0.0018234		0.003249
		3717 sow	0.364	0.306	0.058	0.057	0.047	0.01	0.0711	0.000711		0.003364
		31 sow	0.371	0.369	0.002	0.056	0.048	0.008	0.0422	0.0003376		4e-06
		29 sow	0.589	0.483	0.106	0.05	0.05	0	0.014	0		0.011236
		8418 sow	0.317	0.337	-0.02	0.05						0.0004
		7719 sow	0.324	0.262	0.062	0.048			b	0.155145		0.003844
		8888 sow	0.345	0.297	0.048	0.047						0.002304
		8035 sow	0.316	0.26	0.056	0.04						0.003136
		8869 sow	0.339	0.301	0.038	0.038						0.001444
		4 sow	0.364	0.264	0.1	0.024						0.01
		3696 sow	0.356	0.35	0.006	0.006		0.952313				3.6e-05
		16 sow	0.318	0.294	0.024	0.002						0.000576
		14 sow	0.353	0.377	-0.024	-0.02						0.000576
		15 sow	0.383	0.336	0.047	-0.024						0.002209
		Mean	0.3837	0.3359
		SD	0.074605	0.0695428							Sum	0.070972
		n	20	20
		Sum	7.674	6.718	0.956
		Sum2	58.8903	45.1315	0.913936
		2 days	PPV2 Myanmar-type	PPV2 Cnvirus-type	Differences	Sorted		Differences	ai	Difference*ai		Difference2
		2 days	0.396	0.364	0.032	0.144	-0.04	0.184	0.515	0.09476		0.001024
		2 days	0.382	0.332	0.05	0.121	-0.007	0.128	0.3306	0.0423168		0.0025
		2 days	0.382	0.389	-0.007	0.097	0.006	0.091	0.2495	0.0227045		4.9e-05
		2 days	0.37	0.305	0.065	0.09	0.032	0.058	0.1878	0.0108924		0.004225
		2 days	0.337	0.331	0.006	0.065	0.034	0.031	0.1353	0.0041943		3.6e-05
		2 days	0.397	0.437	-0.04	0.05	0.041	0.009	0.088	0.000792		0.0016
		2 days	0.359	0.311	0.048	0.048	0.047	0.001	0.0433	4.33e-05		0.002304
		2 days	0.416	0.319	0.097	0.047			0			0.009409
		2 days	0.452	0.308	0.144	0.047						0.020736
		2 days	0.367	0.277	0.09	0.041			b	0.175703		0.0081
		2 days	0.422	0.375	0.047	0.034						0.002209
		2 days	0.454	0.413	0.041	0.032						0.001681
		2 days	0.5	0.379	0.121	0.006		0.969668				0.014641
		2 days	0.36	0.326	0.034	-0.007						0.001156
		2 days	0.441	0.394	0.047	-0.04						0.002209
		Mean	0.402333	0.350667
		SD	0.0446185	0.0459124
		n	15	15							Sum	0.071879
		Sum	6.035	5.26	0.775
		Sum2	36.4212	27.6676	0.600625
		7 days	PPV2 Myanmar-type	PPV2 Cnvirus-type	Differences	Sorted		Differences	ai	Difference*ai		Difference2
		7 days	0.364	0.249	0.115	0.19	0.002	0.188	0.515	0.09682		0.013225
		7 days	0.402	0.361	0.041	0.148	0.008	0.14	0.3306	0.046284		0.001681
		7 days	0.389	0.387	0.002	0.115	0.016	0.099	0.2495	0.0247005		4e-06
		7 days	0.441	0.293	0.148	0.095	0.038	0.057	0.1878	0.0107046		0.021904
		7 days	0.241	0.188	0.053	0.093	0.039	0.054	0.1353	0.0073062		0.002809
		7 days	0.407	0.312	0.095	0.079	0.041	0.038	0.088	0.003344		0.009025
		7 days	0.322	0.243	0.079	0.053	0.051	0.002	0.0433	8.66e-05		0.006241
		7 days	0.316	0.278	0.038	0.052			0			0.001444
		7 days	0.443	0.35	0.093	0.051						0.008649
		7 days	0.395	0.205	0.19	0.041			b	0.189246		0.0361
		7 days	0.328	0.276	0.052	0.039						0.002704
		7 days	0.326	0.275	0.051	0.038						0.002601
		7 days	0.462	0.423	0.039	0.016		0.921427				0.001521
		7 days	0.383	0.367	0.016	0.008						0.000256
		7 days	0.601	0.593	0.008	0.002						6.4e-05
		Mean	0.388	0.32
		SD	0.0830146	0.100908
		n	15	15							Sum	0.108228
		Sum	5.82	4.8	1.02
		Sum2	33.8724	23.04	1.0404
		14 days	PPV2 Myanmar-type	PPV2 Cnvirus-type	Differences	Sorted		Differences	ai	Difference*ai		Difference2
		14 days	0.282	0.275	0.007	0.098	-0.002	0.1	0.515	0.0515		4.9e-05
		14 days	0.258	0.23	0.028	0.062	0.001	0.061	0.3306	0.0201666		0.000784
		14 days	0.232	0.17	0.062	0.061	0.005	0.056	0.2495	0.013972		0.003844
		14 days	0.233	0.215	0.018	0.06	0.007	0.053	0.1878	0.0099534		0.000324
		14 days	0.383	0.285	0.098	0.051	0.018	0.033	0.1353	0.0044649		0.009604
		14 days	0.272	0.271	0.001	0.048	0.022	0.026	0.088	0.002288		1e-06
		14 days	0.224	0.182	0.042	0.047	0.028	0.019	0.0433	0.0008227		0.001764
		14 days	0.189	0.142	0.047	0.042			0			0.002209
		14 days	0.269	0.208	0.061	0.028						0.003721
		14 days	0.246	0.198	0.048	0.022			b	0.103168		0.002304
		14 days	0.323	0.272	0.051	0.018						0.002601
		14 days	0.302	0.242	0.06	0.007						0.0036
		14 days	0.234	0.236	-0.002	0.005		0.942096				4e-06
		14 days	0.263	0.258	0.005	0.001						2.5e-05
		14 days	0.269	0.247	0.022	-0.002						0.000484
		Mean	0.265267	0.228733
		SD	0.0462686	0.0423463
		n	15	15							Sum	0.031318
		Sum	3.979	3.431	0.548
		Sum2	15.8324	11.7718	0.300304
		21 days	PPV2 Myanmar-type	PPV2 Cnvirus-type	Differences	Sorted		Differences	ai	Difference*ai		Difference2
		21 days	0.219	0.177	0.042	0.09	-0.04	0.13	0.515	0.06695		0.001764
		21 days	0.21	0.12	0.09	0.08	-0.007	0.087	0.3306	0.0287622		0.0081
		21 days	0.23	0.15	0.08	0.064	0.004	0.06	0.2495	0.01497		0.0064
		21 days	0.248	0.255	-0.007	0.055	0.016	0.039	0.1878	0.0073242		4.9e-05
		21 days	0.251	0.207	0.044	0.052	0.021	0.031	0.1353	0.0041943		0.001936
		21 days	0.242	0.221	0.021	0.044	0.028	0.016	0.088	0.001408		0.000441
		21 days	0.249	0.218	0.031	0.042	0.031	0.011	0.0433	0.0004763		0.000961
		21 days	0.197	0.169	0.028	0.038			0			0.000784
		21 days	0.209	0.154	0.055	0.031						0.003025
		21 days	0.27	0.31	-0.04	0.028			b	0.124085		0.0016
		21 days	0.324	0.286	0.038	0.021						0.001444
		21 days	0.285	0.281	0.004	0.016						1.6e-05
		21 days	0.261	0.197	0.064	0.004		0.981473				0.004096
		21 days	0.251	0.199	0.052	-0.007						0.002704
		21 days	0.212	0.196	0.016	-0.04						0.000256
		Mean	0.243867	0.209333
		SD	0.0334063	0.0541963
		n	15	15							Sum	0.033576
		Sum	3.658	3.14	0.518
		Sum2	13.381	9.8596	0.268324
		28 days	PPV2 Myanmar-type	PPV2 Cnvirus-type	Differences	Sorted		Differences	ai	Difference*ai		Difference2
		28 days	0.359	0.341	0.018	0.085	-0.043	0.128	0.515	0.06592		0.000324
		28 days	0.266	0.285	-0.019	0.053	-0.038	0.091	0.3306	0.0300846		0.000361
		28 days	0.327	0.274	0.053	0.047	-0.019	0.066	0.2495	0.016467		0.002809
		28 days	0.309	0.224	0.085	0.039	-0.017	0.056	0.1878	0.0105168		0.007225
		28 days	0.199	0.16	0.039	0.037	-0.007	0.044	0.1353	0.0059532		0.001521
		28 days	0.245	0.223	0.022	0.022	0.005	0.017	0.088	0.001496		0.000484
		28 days	0.192	0.23	-0.038	0.018	0.012	0.006	0.0433	0.0002598		0.001444
		28 days	0.174	0.169	0.005	0.017			0			2.5e-05
		28 days	0.234	0.277	-0.043	0.012						0.001849
		28 days	0.252	0.205	0.047	0.005			b	0.130697		0.002209
		28 days	0.292	0.255	0.037	-0.007						0.001369
		28 days	0.228	0.235	-0.007	-0.017						4.9e-05
		28 days	0.246	0.229	0.017	-0.019		0.980421				0.000289
		28 days	0.235	0.252	-0.017	-0.038						0.000289
		28 days	0.22	0.208	0.012	-0.043						0.000144
		Mean	0.251867	0.2378
		SD	0.051346	0.0459257
		n	15	15							Sum	0.020391
		Sum	3.778	3.567	0.211
		Sum2	14.2733	12.7235	0.044521
		36 days	PPV2 Myanmar-type	PPV2 Cnvirus-type	Differences	Sorted		Differences	ai	Difference*ai		Difference2
		36 days	0.331	0.277	0.054	0.094	-0.014	0.108	0.515	0.05562		0.002916
		36 days	0.298	0.261	0.037	0.078	0.004	0.074	0.3306	0.0244644		0.001369
		36 days	0.367	0.34	0.027	0.065	0.019	0.046	0.2495	0.011477		0.000729
		36 days	0.35	0.303	0.047	0.061	0.027	0.034	0.1878	0.0063852		0.002209
		36 days	0.305	0.301	0.004	0.061	0.037	0.024	0.1353	0.0032472		1.6e-05
		36 days	0.305	0.246	0.059	0.06	0.047	0.013	0.088	0.001144		0.003481
		36 days	0.369	0.304	0.065	0.06	0.054	0.006	0.0433	0.0002598		0.004225
		36 days	0.312	0.252	0.06	0.059			0			0.0036
		36 days	0.293	0.232	0.061	0.054						0.003721
		36 days	0.349	0.255	0.094	0.047			b	0.102598		0.008836
		36 days	0.299	0.221	0.078	0.037						0.006084
		36 days	0.305	0.244	0.061	0.027						0.003721
		36 days	0.306	0.32	-0.014	0.019		0.934196				0.000196
		36 days	0.273	0.254	0.019	0.004						0.000361
		36 days	0.323	0.263	0.06	-0.014						0.0036
		Mean	0.319	0.271533
		SD	0.028365	0.0344878
		n	15	15							Sum	0.045064
		Sum	4.785	4.073	0.712
		Sum2	22.8962	16.5893	0.506944
		43 days	PPV2 Myanmar-type	PPV2 Cnvirus-type	Differences	Sorted		Differences	ai	Difference*ai		Difference2
		43 days	0.336	0.334	0.002	0.173	-0.091	0.264	0.515	0.13596		4e-06
		43 days	0.5	0.345	0.155	0.155	-0.032	0.187	0.3306	0.0618222		0.024025
		43 days	0.381	0.298	0.083	0.143	0.002	0.141	0.2495	0.0351795		0.006889
		43 days	0.251	0.342	-0.091	0.083	0.007	0.076	0.1878	0.0142728		0.008281
		43 days	0.458	0.285	0.173	0.067	0.01	0.057	0.1353	0.0077121		0.029929
		43 days	0.339	0.332	0.007	0.036	0.01	0.026	0.088	0.002288		4.9e-05
		43 days	0.386	0.319	0.067	0.032	0.017	0.015	0.0433	0.0006495		0.004489
		43 days	0.367	0.357	0.01	0.022			0			0.0001
		43 days	0.371	0.335	0.036	0.017						0.001296
		43 days	0.337	0.305	0.032	0.01			b	0.257884		0.001024
		43 days	0.288	0.271	0.017	0.01						0.000289
		43 days	0.309	0.299	0.01	0.007						0.0001
		43 days	0.447	0.304	0.143	0.002		0.928377				0.020449
		43 days	0.224	0.256	-0.032	-0.032						0.001024
		43 days	0.331	0.309	0.022	-0.091						0.000484
		Mean	0.355	0.312733
		SD	0.0747539	0.0286617
		n	15	15							Sum	0.098432
		Sum	5.325	4.691	0.634
		Sum2	28.3556	22.0055	0.401956
		57 days	PPV2 Myanmar-type	PPV2 Cnvirus-type	Differences	Sorted		Differences	ai	Difference*ai		Difference2
		57 days	0.857	0.699	0.158	0.158	-0.133	0.291	0.515	0.149865		0.024964
		57 days	0.507	0.625	-0.118	0.141	-0.118	0.259	0.3306	0.0856254		0.013924
		57 days	0.622	0.558	0.064	0.115	-0.081	0.196	0.2495	0.048902		0.004096
		57 days	0.539	0.558	-0.019	0.101	-0.031	0.132	0.1878	0.0247896		0.000361
		57 days	0.476	0.375	0.101	0.098	-0.019	0.117	0.1353	0.0158301		0.010201
		57 days	0.506	0.487	0.019	0.064	-0.007	0.071	0.088	0.006248		0.000361
		57 days	0.695	0.679	0.016	0.032	0.016	0.016	0.0433	0.0006928		0.000256
		57 days	0.581	0.662	-0.081	0.019			0			0.006561
		57 days	0.484	0.617	-0.133	0.016						0.017689
		57 days	0.371	0.378	-0.007	-0.007			b	0.331953		4.9e-05
		57 days	0.576	0.607	-0.031	-0.019						0.000961
		57 days	0.333	0.301	0.032	-0.031						0.001024
		57 days	0.65	0.552	0.098	-0.081		0.960241				0.009604
		57 days	0.698	0.583	0.115	-0.118						0.013225
		57 days	0.843	0.702	0.141	-0.133						0.019881
		Mean	0.582533	0.558867
		SD	0.150437	0.123657
		n	15	15							Sum	0.123157
		Sum	8.738	8.383	0.355
		Sum2	76.3526	70.2747	0.126025
		90 days	PPV2 Myanmar-type	PPV2 Cnvirus-type	Differences	Sorted		Differences	ai	Difference*ai		Difference2
		90 days	0.567	0.458	0.109	0.242	-0.045	0.287	0.515	0.147805		0.011881
		90 days	0.389	0.361	0.028	0.237	-0.025	0.262	0.3306	0.0866172		0.000784
		90 days	0.717	0.56	0.157	0.214	0.028	0.186	0.2495	0.046407		0.024649
		90 days	0.479	0.36	0.119	0.157	0.046	0.111	0.1878	0.0208458		0.014161
		90 days	0.703	0.466	0.237	0.119	0.048	0.071	0.1353	0.0096063		0.056169
		90 days	0.407	0.333	0.074	0.116	0.059	0.057	0.088	0.005016		0.005476
		90 days	0.526	0.467	0.059	0.109	0.074	0.035	0.0433	0.0015155		0.003481
		90 days	0.559	0.513	0.046	0.095			0			0.002116
		90 days	0.915	0.673	0.242	0.074						0.058564
		90 days	0.581	0.465	0.116	0.059			b	0.317813		0.013456
		90 days	0.467	0.512	-0.045	0.048						0.002025
		90 days	0.685	0.471	0.214	0.046						0.045796
		90 days	0.351	0.303	0.048	0.028		0.955881				0.002304
		90 days	0.412	0.317	0.095	-0.025						0.009025
		90 days	0.347	0.372	-0.025	-0.045						0.000625
		Mean	0.540333	0.442067
		SD	0.16067	0.101793
		n	15	15							Sum	0.250512
		Sum	8.105	6.631	1.474
		Sum2	65.691	43.9702	2.17268
		120 days	PPV2 Myanmar-type	PPV2 Cnvirus-type	Differences	Sorted		Differences	ai	Difference*ai		Difference2
		120 days	0.553	0.39	0.163	0.227	0.037	0.19	0.515	0.09785		0.026569
		120 days	0.611	0.454	0.157	0.217	0.054	0.163	0.3306	0.0538878		0.024649
		120 days	0.526	0.336	0.19	0.203	0.069	0.134	0.2495	0.033433		0.0361
		120 days	0.641	0.414	0.227	0.197	0.075	0.122	0.1878	0.0229116		0.051529
		120 days	0.548	0.345	0.203	0.196	0.084	0.112	0.1353	0.0151536		0.041209
		120 days	0.395	0.341	0.054	0.19	0.116	0.074	0.088	0.006512		0.002916
		120 days	0.538	0.342	0.196	0.163	0.157	0.006	0.0433	0.0002598		0.038416
		120 days	0.523	0.407	0.116	0.161			0			0.013456
		120 days	0.618	0.421	0.197	0.157						0.038809
		120 days	0.405	0.336	0.069	0.116			b	0.230008		0.004761
		120 days	0.39	0.306	0.084	0.084						0.007056
		120 days	0.537	0.376	0.161	0.075						0.025921
		120 days	0.365	0.328	0.037	0.069		0.905063				0.001369
		120 days	0.619	0.402	0.217	0.054						0.047089
		120 days	0.397	0.322	0.075	0.037						0.005625
		Mean	0.511067	0.368
		SD	0.0958291	0.043987
		n	15	15							Sum	0.365474
		Sum	7.666	5.52	2.146
		Sum2	58.7676	30.4704	4.60532
		150 days	PPV2 Myanmar-type	PPV2 Cnvirus-type	Differences	Sorted		Differences	ai	Difference*ai		Difference2
		150 days	0.439	0.324	0.115	0.183	0.011	0.172	0.515	0.08858		0.013225
		150 days	0.465	0.373	0.092	0.177	0.022	0.155	0.3306	0.051243		0.008464
		150 days	0.396	0.336	0.06	0.173	0.06	0.113	0.2495	0.0281935		0.0036
		150 days	0.677	0.5	0.177	0.137	0.092	0.045	0.1878	0.008451		0.031329
		150 days	0.459	0.366	0.093	0.137	0.093	0.044	0.1353	0.0059532		0.008649
		150 days	0.419	0.321	0.098	0.131	0.098	0.033	0.088	0.002904		0.009604
		150 days	0.348	0.326	0.022	0.115	0.11	0.005	0.0433	0.0002165		0.000484
		150 days	0.443	0.306	0.137	0.11			0			0.018769
		150 days	0.462	0.279	0.183	0.11						0.033489
		150 days	0.418	0.308	0.11	0.098			b	0.185541		0.0121
		150 days	0.401	0.39	0.011	0.093						0.000121
		150 days	0.43	0.293	0.137	0.092						0.018769
		150 days	0.653	0.522	0.131	0.06		0.942831				0.017161
		150 days	0.503	0.393	0.11	0.022						0.0121
		150 days	0.493	0.32	0.173	0.011						0.029929
		Mean	0.467067	0.357133
		SD	0.089344	0.0710803
		n	15	15							Sum	0.217793
		Sum	7.006	5.357	1.649
		Sum2	49.084	28.6974	2.7192

## Sheet: Grafikon
		Means
		Myanmar-type	Cnvirus-type	threshold
	sows	0.3837	0.3359	0.24
	2	0.402333	0.350667	0.24
	7	0.388	0.32	0.24
	14	0.265267	0.228733	0.24
	21	0.243867	0.209333	0.24
	28	0.251867	0.2378	0.24
	36	0.319	0.271533	0.24
	43	0.355	0.312733	0.24
	57	0.582533	0.558867	0.24
	90	0.540333	0.442067	0.24
	120	0.511067	0.368	0.24
	150	0.467067	0.357133	0.24
		SD
	sows	0.074605	0.0695428
	2 days	0.0446185	0.0459124
	7 days	0.0830146	0.100908
	14 days	0.0462686	0.0423463
	21 days	0.0334063	0.0541963
	28 days	0.051346	0.0459257
	36 days	0.028365	0.0344878
	43 days	0.0747539	0.0286617
	57 days	0.150437	0.123657
	90 days	0.16067	0.101793
	120 days	0.0958291	0.043987
	150 days	0.089344	0.0710803

## Sheet: Kappa
			PPV2 Myanmar-type	>0.24	PPV2 Cnvirus-type	>0.24	Pos/Pos	Pos/Neg	Neg/Pos	Neg/Neg
		6 sow	0.405	1	0.312	1	TRUE	FALSE	FALSE	FALSE	TRUE	FALSE	FALSE	FALSE
		36 sow	0.362	1	0.312	1	TRUE	FALSE	FALSE	FALSE	TRUE	FALSE	FALSE	FALSE
		9604 sow	0.389	1	0.302	1	TRUE	FALSE	FALSE	FALSE	TRUE	FALSE	FALSE	FALSE
		8815 sow	0.528	1	0.478	1	TRUE	FALSE	FALSE	FALSE	TRUE	FALSE	FALSE	FALSE
		8479 sow	0.459	1	0.419	1	TRUE	FALSE	FALSE	FALSE	TRUE	FALSE	FALSE	FALSE
		9596 sow	0.316	1	0.24	0	FALSE	TRUE	FALSE	FALSE	FALSE	TRUE	FALSE	FALSE
		3048 sow	0.476	1	0.419	1	TRUE	FALSE	FALSE	FALSE	TRUE	FALSE	FALSE	FALSE
		3717 sow	0.364	1	0.306	1	TRUE	FALSE	FALSE	FALSE	TRUE	FALSE	FALSE	FALSE
		31 sow	0.371	1	0.369	1	TRUE	FALSE	FALSE	FALSE	TRUE	FALSE	FALSE	FALSE
		29 sow	0.589	1	0.483	1	TRUE	FALSE	FALSE	FALSE	TRUE	FALSE	FALSE	FALSE
		8418 sow	0.317	1	0.337	1	TRUE	FALSE	FALSE	FALSE	TRUE	FALSE	FALSE	FALSE
		7719 sow	0.324	1	0.262	1	TRUE	FALSE	FALSE	FALSE	TRUE	FALSE	FALSE	FALSE
		8888 sow	0.345	1	0.297	1	TRUE	FALSE	FALSE	FALSE	TRUE	FALSE	FALSE	FALSE
		8035 sow	0.316	1	0.26	1	TRUE	FALSE	FALSE	FALSE	TRUE	FALSE	FALSE	FALSE
		8869 sow	0.339	1	0.301	1	TRUE	FALSE	FALSE	FALSE	TRUE	FALSE	FALSE	FALSE
		4 sow	0.364	1	0.264	1	TRUE	FALSE	FALSE	FALSE	TRUE	FALSE	FALSE	FALSE
		3696 sow	0.356	1	0.35	1	TRUE	FALSE	FALSE	FALSE	TRUE	FALSE	FALSE	FALSE
		16 sow	0.318	1	0.294	1	TRUE	FALSE	FALSE	FALSE	TRUE	FALSE	FALSE	FALSE
		14 sow	0.353	1	0.377	1	TRUE	FALSE	FALSE	FALSE	TRUE	FALSE	FALSE	FALSE
		15 sow	0.383	1	0.336	1	TRUE	FALSE	FALSE	FALSE	TRUE	FALSE	FALSE	FALSE
		2 days	0.396	1	0.364	1	TRUE	FALSE	FALSE	FALSE	TRUE	FALSE	FALSE	FALSE
		2 days	0.382	1	0.332	1	TRUE	FALSE	FALSE	FALSE	TRUE	FALSE	FALSE	FALSE
		2 days	0.382	1	0.389	1	TRUE	FALSE	FALSE	FALSE	TRUE	FALSE	FALSE	FALSE
		2 days	0.37	1	0.305	1	TRUE	FALSE	FALSE	FALSE	TRUE	FALSE	FALSE	FALSE
		2 days	0.337	1	0.331	1	TRUE	FALSE	FALSE	FALSE	TRUE	FALSE	FALSE	FALSE
		2 days	0.397	1	0.437	1	TRUE	FALSE	FALSE	FALSE	TRUE	FALSE	FALSE	FALSE
		2 days	0.359	1	0.311	1	TRUE	FALSE	FALSE	FALSE	TRUE	FALSE	FALSE	FALSE
		2 days	0.416	1	0.319	1	TRUE	FALSE	FALSE	FALSE	TRUE	FALSE	FALSE	FALSE
		2 days	0.452	1	0.308	1	TRUE	FALSE	FALSE	FALSE	TRUE	FALSE	FALSE	FALSE
		2 days	0.367	1	0.277	1	TRUE	FALSE	FALSE	FALSE	TRUE	FALSE	FALSE	FALSE
		2 days	0.422	1	0.375	1	TRUE	FALSE	FALSE	FALSE	TRUE	FALSE	FALSE	FALSE
		2 days	0.454	1	0.413	1	TRUE	FALSE	FALSE	FALSE	TRUE	FALSE	FALSE	FALSE
		2 days	0.5	1	0.379	1	TRUE	FALSE	FALSE	FALSE	TRUE	FALSE	FALSE	FALSE
		2 days	0.36	1	0.326	1	TRUE	FALSE	FALSE	FALSE	TRUE	FALSE	FALSE	FALSE
		2 days	0.441	1	0.394	1	TRUE	FALSE	FALSE	FALSE	TRUE	FALSE	FALSE	FALSE
		7 days	0.364	1	0.249	1	TRUE	FALSE	FALSE	FALSE	TRUE	FALSE	FALSE	FALSE
		7 days	0.402	1	0.361	1	TRUE	FALSE	FALSE	FALSE	TRUE	FALSE	FALSE	FALSE
		7 days	0.389	1	0.387	1	TRUE	FALSE	FALSE	FALSE	TRUE	FALSE	FALSE	FALSE
		7 days	0.441	1	0.293	1	TRUE	FALSE	FALSE	FALSE	TRUE	FALSE	FALSE	FALSE
		7 days	0.241	1	0.188	0	FALSE	TRUE	FALSE	FALSE	FALSE	TRUE	FALSE	FALSE
		7 days	0.407	1	0.312	1	TRUE	FALSE	FALSE	FALSE	TRUE	FALSE	FALSE	FALSE
		7 days	0.322	1	0.243	1	TRUE	FALSE	FALSE	FALSE	TRUE	FALSE	FALSE	FALSE
		7 days	0.316	1	0.278	1	TRUE	FALSE	FALSE	FALSE	TRUE	FALSE	FALSE	FALSE
		7 days	0.443	1	0.35	1	TRUE	FALSE	FALSE	FALSE	TRUE	FALSE	FALSE	FALSE
		7 days	0.395	1	0.205	0	FALSE	TRUE	FALSE	FALSE	FALSE	TRUE	FALSE	FALSE
		7 days	0.328	1	0.276	1	TRUE	FALSE	FALSE	FALSE	TRUE	FALSE	FALSE	FALSE
		7 days	0.326	1	0.275	1	TRUE	FALSE	FALSE	FALSE	TRUE	FALSE	FALSE	FALSE
		7 days	0.462	1	0.423	1	TRUE	FALSE	FALSE	FALSE	TRUE	FALSE	FALSE	FALSE
		7 days	0.383	1	0.367	1	TRUE	FALSE	FALSE	FALSE	TRUE	FALSE	FALSE	FALSE
		7 days	0.601	1	0.593	1	TRUE	FALSE	FALSE	FALSE	TRUE	FALSE	FALSE	FALSE
		14 days	0.282	1	0.275	1	TRUE	FALSE	FALSE	FALSE	TRUE	FALSE	FALSE	FALSE
		14 days	0.258	1	0.23	0	FALSE	TRUE	FALSE	FALSE	FALSE	TRUE	FALSE	FALSE
		14 days	0.232	0	0.17	0	FALSE	FALSE	FALSE	TRUE	FALSE	FALSE	FALSE	TRUE
		14 days	0.233	0	0.215	0	FALSE	FALSE	FALSE	TRUE	FALSE	FALSE	FALSE	TRUE
		14 days	0.383	1	0.285	1	TRUE	FALSE	FALSE	FALSE	TRUE	FALSE	FALSE	FALSE
		14 days	0.272	1	0.271	1	TRUE	FALSE	FALSE	FALSE	TRUE	FALSE	FALSE	FALSE
		14 days	0.224	0	0.182	0	FALSE	FALSE	FALSE	TRUE	FALSE	FALSE	FALSE	TRUE
		14 days	0.189	0	0.142	0	FALSE	FALSE	FALSE	TRUE	FALSE	FALSE	FALSE	TRUE
		14 days	0.269	1	0.208	0	FALSE	TRUE	FALSE	FALSE	FALSE	TRUE	FALSE	FALSE
		14 days	0.246	1	0.198	0	FALSE	TRUE	FALSE	FALSE	FALSE	TRUE	FALSE	FALSE
		14 days	0.323	1	0.272	1	TRUE	FALSE	FALSE	FALSE	TRUE	FALSE	FALSE	FALSE
		14 days	0.302	1	0.242	1	TRUE	FALSE	FALSE	FALSE	TRUE	FALSE	FALSE	FALSE
		14 days	0.234	0	0.236	0	FALSE	FALSE	FALSE	TRUE	FALSE	FALSE	FALSE	TRUE
		14 days	0.263	1	0.258	1	TRUE	FALSE	FALSE	FALSE	TRUE	FALSE	FALSE	FALSE
		14 days	0.269	1	0.247	1	TRUE	FALSE	FALSE	FALSE	TRUE	FALSE	FALSE	FALSE
		21 days	0.219	0	0.177	0	FALSE	FALSE	FALSE	TRUE	FALSE	FALSE	FALSE	TRUE
		21 days	0.21	0	0.12	0	FALSE	FALSE	FALSE	TRUE	FALSE	FALSE	FALSE	TRUE
		21 days	0.23	0	0.15	0	FALSE	FALSE	FALSE	TRUE	FALSE	FALSE	FALSE	TRUE
		21 days	0.248	1	0.255	1	TRUE	FALSE	FALSE	FALSE	TRUE	FALSE	FALSE	FALSE
		21 days	0.251	1	0.207	0	FALSE	TRUE	FALSE	FALSE	FALSE	TRUE	FALSE	FALSE
		21 days	0.242	1	0.221	0	FALSE	TRUE	FALSE	FALSE	FALSE	TRUE	FALSE	FALSE
		21 days	0.249	1	0.218	0	FALSE	TRUE	FALSE	FALSE	FALSE	TRUE	FALSE	FALSE
		21 days	0.197	0	0.169	0	FALSE	FALSE	FALSE	TRUE	FALSE	FALSE	FALSE	TRUE
		21 days	0.209	0	0.154	0	FALSE	FALSE	FALSE	TRUE	FALSE	FALSE	FALSE	TRUE
		21 days	0.27	1	0.31	1	TRUE	FALSE	FALSE	FALSE	TRUE	FALSE	FALSE	FALSE
		21 days	0.324	1	0.286	1	TRUE	FALSE	FALSE	FALSE	TRUE	FALSE	FALSE	FALSE
		21 days	0.285	1	0.281	1	TRUE	FALSE	FALSE	FALSE	TRUE	FALSE	FALSE	FALSE
		21 days	0.261	1	0.197	0	FALSE	TRUE	FALSE	FALSE	FALSE	TRUE	FALSE	FALSE
		21 days	0.251	1	0.199	0	FALSE	TRUE	FALSE	FALSE	FALSE	TRUE	FALSE	FALSE
		21 days	0.212	0	0.196	0	FALSE	FALSE	FALSE	TRUE	FALSE	FALSE	FALSE	TRUE
		28 days	0.359	1	0.341	1	TRUE	FALSE	FALSE	FALSE	TRUE	FALSE	FALSE	FALSE
		28 days	0.266	1	0.285	1	TRUE	FALSE	FALSE	FALSE	TRUE	FALSE	FALSE	FALSE
		28 days	0.327	1	0.274	1	TRUE	FALSE	FALSE	FALSE	TRUE	FALSE	FALSE	FALSE
		28 days	0.309	1	0.224	0	FALSE	TRUE	FALSE	FALSE	FALSE	TRUE	FALSE	FALSE
		28 days	0.199	0	0.16	0	FALSE	FALSE	FALSE	TRUE	FALSE	FALSE	FALSE	TRUE
		28 days	0.245	1	0.223	0	FALSE	TRUE	FALSE	FALSE	FALSE	TRUE	FALSE	FALSE
		28 days	0.192	0	0.23	0	FALSE	FALSE	FALSE	TRUE	FALSE	FALSE	FALSE	TRUE
		28 days	0.174	0	0.169	0	FALSE	FALSE	FALSE	TRUE	FALSE	FALSE	FALSE	TRUE
		28 days	0.234	0	0.277	1	FALSE	FALSE	TRUE	FALSE	FALSE	FALSE	TRUE	FALSE
		28 days	0.252	1	0.205	0	FALSE	TRUE	FALSE	FALSE	FALSE	TRUE	FALSE	FALSE
		28 days	0.292	1	0.255	1	TRUE	FALSE	FALSE	FALSE	TRUE	FALSE	FALSE	FALSE
		28 days	0.228	0	0.235	0	FALSE	FALSE	FALSE	TRUE	FALSE	FALSE	FALSE	TRUE
		28 days	0.246	1	0.229	0	FALSE	TRUE	FALSE	FALSE	FALSE	TRUE	FALSE	FALSE
		28 days	0.235	0	0.252	1	FALSE	FALSE	TRUE	FALSE	FALSE	FALSE	TRUE	FALSE
		28 days	0.22	0	0.208	0	FALSE	FALSE	FALSE	TRUE	FALSE	FALSE	FALSE	TRUE
		36 days	0.331	1	0.277	1	TRUE	FALSE	FALSE	FALSE	TRUE	FALSE	FALSE	FALSE
		36 days	0.298	1	0.261	1	TRUE	FALSE	FALSE	FALSE	TRUE	FALSE	FALSE	FALSE
		36 days	0.367	1	0.34	1	TRUE	FALSE	FALSE	FALSE	TRUE	FALSE	FALSE	FALSE
		36 days	0.35	1	0.303	1	TRUE	FALSE	FALSE	FALSE	TRUE	FALSE	FALSE	FALSE
		36 days	0.305	1	0.301	1	TRUE	FALSE	FALSE	FALSE	TRUE	FALSE	FALSE	FALSE
		36 days	0.305	1	0.246	1	TRUE	FALSE	FALSE	FALSE	TRUE	FALSE	FALSE	FALSE
		36 days	0.369	1	0.304	1	TRUE	FALSE	FALSE	FALSE	TRUE	FALSE	FALSE	FALSE
		36 days	0.312	1	0.252	1	TRUE	FALSE	FALSE	FALSE	TRUE	FALSE	FALSE	FALSE
		36 days	0.293	1	0.232	0	FALSE	TRUE	FALSE	FALSE	FALSE	TRUE	FALSE	FALSE
		36 days	0.349	1	0.255	1	TRUE	FALSE	FALSE	FALSE	TRUE	FALSE	FALSE	FALSE
		36 days	0.299	1	0.221	0	FALSE	TRUE	FALSE	FALSE	FALSE	TRUE	FALSE	FALSE
		36 days	0.305	1	0.244	1	TRUE	FALSE	FALSE	FALSE	TRUE	FALSE	FALSE	FALSE
		36 days	0.306	1	0.32	1	TRUE	FALSE	FALSE	FALSE	TRUE	FALSE	FALSE	FALSE
		36 days	0.273	1	0.254	1	TRUE	FALSE	FALSE	FALSE	TRUE	FALSE	FALSE	FALSE
		36 days	0.323	1	0.263	1	TRUE	FALSE	FALSE	FALSE	TRUE	FALSE	FALSE	FALSE
		43 days	0.336	1	0.334	1	TRUE	FALSE	FALSE	FALSE	TRUE	FALSE	FALSE	FALSE
		43 days	0.5	1	0.345	1	TRUE	FALSE	FALSE	FALSE	TRUE	FALSE	FALSE	FALSE
		43 days	0.381	1	0.298	1	TRUE	FALSE	FALSE	FALSE	TRUE	FALSE	FALSE	FALSE
		43 days	0.251	1	0.342	1	TRUE	FALSE	FALSE	FALSE	TRUE	FALSE	FALSE	FALSE
		43 days	0.458	1	0.285	1	TRUE	FALSE	FALSE	FALSE	TRUE	FALSE	FALSE	FALSE
		43 days	0.339	1	0.332	1	TRUE	FALSE	FALSE	FALSE	TRUE	FALSE	FALSE	FALSE
		43 days	0.386	1	0.319	1	TRUE	FALSE	FALSE	FALSE	TRUE	FALSE	FALSE	FALSE
		43 days	0.367	1	0.357	1	TRUE	FALSE	FALSE	FALSE	TRUE	FALSE	FALSE	FALSE
		43 days	0.371	1	0.335	1	TRUE	FALSE	FALSE	FALSE	TRUE	FALSE	FALSE	FALSE
		43 days	0.337	1	0.305	1	TRUE	FALSE	FALSE	FALSE	TRUE	FALSE	FALSE	FALSE
		43 days	0.288	1	0.271	1	TRUE	FALSE	FALSE	FALSE	TRUE	FALSE	FALSE	FALSE
		43 days	0.309	1	0.299	1	TRUE	FALSE	FALSE	FALSE	TRUE	FALSE	FALSE	FALSE
		43 days	0.447	1	0.304	1	TRUE	FALSE	FALSE	FALSE	TRUE	FALSE	FALSE	FALSE
		43 days	0.224	0	0.256	1	FALSE	FALSE	TRUE	FALSE	FALSE	FALSE	TRUE	FALSE
		43 days	0.331	1	0.309	1	TRUE	FALSE	FALSE	FALSE	TRUE	FALSE	FALSE	FALSE
		57 days	0.857	1	0.699	1	TRUE	FALSE	FALSE	FALSE	TRUE	FALSE	FALSE	FALSE
		57 days	0.507	1	0.625	1	TRUE	FALSE	FALSE	FALSE	TRUE	FALSE	FALSE	FALSE
		57 days	0.622	1	0.558	1	TRUE	FALSE	FALSE	FALSE	TRUE	FALSE	FALSE	FALSE
		57 days	0.539	1	0.558	1	TRUE	FALSE	FALSE	FALSE	TRUE	FALSE	FALSE	FALSE
		57 days	0.476	1	0.375	1	TRUE	FALSE	FALSE	FALSE	TRUE	FALSE	FALSE	FALSE
		57 days	0.506	1	0.487	1	TRUE	FALSE	FALSE	FALSE	TRUE	FALSE	FALSE	FALSE
		57 days	0.695	1	0.679	1	TRUE	FALSE	FALSE	FALSE	TRUE	FALSE	FALSE	FALSE
		57 days	0.581	1	0.662	1	TRUE	FALSE	FALSE	FALSE	TRUE	FALSE	FALSE	FALSE
		57 days	0.484	1	0.617	1	TRUE	FALSE	FALSE	FALSE	TRUE	FALSE	FALSE	FALSE
		57 days	0.371	1	0.378	1	TRUE	FALSE	FALSE	FALSE	TRUE	FALSE	FALSE	FALSE
		57 days	0.576	1	0.607	1	TRUE	FALSE	FALSE	FALSE	TRUE	FALSE	FALSE	FALSE
		57 days	0.333	1	0.301	1	TRUE	FALSE	FALSE	FALSE	TRUE	FALSE	FALSE	FALSE
		57 days	0.65	1	0.552	1	TRUE	FALSE	FALSE	FALSE	TRUE	FALSE	FALSE	FALSE
		57 days	0.698	1	0.583	1	TRUE	FALSE	FALSE	FALSE	TRUE	FALSE	FALSE	FALSE
		57 days	0.843	1	0.702	1	TRUE	FALSE	FALSE	FALSE	TRUE	FALSE	FALSE	FALSE
		90 days	0.567	1	0.458	1	TRUE	FALSE	FALSE	FALSE	TRUE	FALSE	FALSE	FALSE
		90 days	0.389	1	0.361	1	TRUE	FALSE	FALSE	FALSE	TRUE	FALSE	FALSE	FALSE
		90 days	0.717	1	0.56	1	TRUE	FALSE	FALSE	FALSE	TRUE	FALSE	FALSE	FALSE
		90 days	0.479	1	0.36	1	TRUE	FALSE	FALSE	FALSE	TRUE	FALSE	FALSE	FALSE
		90 days	0.703	1	0.466	1	TRUE	FALSE	FALSE	FALSE	TRUE	FALSE	FALSE	FALSE
		90 days	0.407	1	0.333	1	TRUE	FALSE	FALSE	FALSE	TRUE	FALSE	FALSE	FALSE
		90 days	0.526	1	0.467	1	TRUE	FALSE	FALSE	FALSE	TRUE	FALSE	FALSE	FALSE
		90 days	0.559	1	0.513	1	TRUE	FALSE	FALSE	FALSE	TRUE	FALSE	FALSE	FALSE
		90 days	0.915	1	0.673	1	TRUE	FALSE	FALSE	FALSE	TRUE	FALSE	FALSE	FALSE
		90 days	0.581	1	0.465	1	TRUE	FALSE	FALSE	FALSE	TRUE	FALSE	FALSE	FALSE
		90 days	0.467	1	0.512	1	TRUE	FALSE	FALSE	FALSE	TRUE	FALSE	FALSE	FALSE
		90 days	0.685	1	0.471	1	TRUE	FALSE	FALSE	FALSE	TRUE	FALSE	FALSE	FALSE
		90 days	0.351	1	0.303	1	TRUE	FALSE	FALSE	FALSE	TRUE	FALSE	FALSE	FALSE
		90 days	0.412	1	0.317	1	TRUE	FALSE	FALSE	FALSE	TRUE	FALSE	FALSE	FALSE
		90 days	0.347	1	0.372	1	TRUE	FALSE	FALSE	FALSE	TRUE	FALSE	FALSE	FALSE
		120 days	0.553	1	0.39	1	TRUE	FALSE	FALSE	FALSE	TRUE	FALSE	FALSE	FALSE
		120 days	0.611	1	0.454	1	TRUE	FALSE	FALSE	FALSE	TRUE	FALSE	FALSE	FALSE
		120 days	0.526	1	0.336	1	TRUE	FALSE	FALSE	FALSE	TRUE	FALSE	FALSE	FALSE
		120 days	0.641	1	0.414	1	TRUE	FALSE	FALSE	FALSE	TRUE	FALSE	FALSE	FALSE
		120 days	0.548	1	0.345	1	TRUE	FALSE	FALSE	FALSE	TRUE	FALSE	FALSE	FALSE
		120 days	0.395	1	0.341	1	TRUE	FALSE	FALSE	FALSE	TRUE	FALSE	FALSE	FALSE
		120 days	0.538	1	0.342	1	TRUE	FALSE	FALSE	FALSE	TRUE	FALSE	FALSE	FALSE
		120 days	0.523	1	0.407	1	TRUE	FALSE	FALSE	FALSE	TRUE	FALSE	FALSE	FALSE
		120 days	0.618	1	0.421	1	TRUE	FALSE	FALSE	FALSE	TRUE	FALSE	FALSE	FALSE
		120 days	0.405	1	0.336	1	TRUE	FALSE	FALSE	FALSE	TRUE	FALSE	FALSE	FALSE
		120 days	0.39	1	0.306	1	TRUE	FALSE	FALSE	FALSE	TRUE	FALSE	FALSE	FALSE
		120 days	0.537	1	0.376	1	TRUE	FALSE	FALSE	FALSE	TRUE	FALSE	FALSE	FALSE
		120 days	0.365	1	0.328	1	TRUE	FALSE	FALSE	FALSE	TRUE	FALSE	FALSE	FALSE
		120 days	0.619	1	0.402	1	TRUE	FALSE	FALSE	FALSE	TRUE	FALSE	FALSE	FALSE
		120 days	0.397	1	0.322	1	TRUE	FALSE	FALSE	FALSE	TRUE	FALSE	FALSE	FALSE
		150 days	0.439	1	0.324	1	TRUE	FALSE	FALSE	FALSE	TRUE	FALSE	FALSE	FALSE
		150 days	0.465	1	0.373	1	TRUE	FALSE	FALSE	FALSE	TRUE	FALSE	FALSE	FALSE
		150 days	0.396	1	0.336	1	TRUE	FALSE	FALSE	FALSE	TRUE	FALSE	FALSE	FALSE
		150 days	0.677	1	0.5	1	TRUE	FALSE	FALSE	FALSE	TRUE	FALSE	FALSE	FALSE
		150 days	0.459	1	0.366	1	TRUE	FALSE	FALSE	FALSE	TRUE	FALSE	FALSE	FALSE
		150 days	0.419	1	0.321	1	TRUE	FALSE	FALSE	FALSE	TRUE	FALSE	FALSE	FALSE
		150 days	0.348	1	0.326	1	TRUE	FALSE	FALSE	FALSE	TRUE	FALSE	FALSE	FALSE
		150 days	0.443	1	0.306	1	TRUE	FALSE	FALSE	FALSE	TRUE	FALSE	FALSE	FALSE
		150 days	0.462	1	0.279	1	TRUE	FALSE	FALSE	FALSE	TRUE	FALSE	FALSE	FALSE
		150 days	0.418	1	0.308	1	TRUE	FALSE	FALSE	FALSE	TRUE	FALSE	FALSE	FALSE
		150 days	0.401	1	0.39	1	TRUE	FALSE	FALSE	FALSE	TRUE	FALSE	FALSE	FALSE
		150 days	0.43	1	0.293	1	TRUE	FALSE	FALSE	FALSE	TRUE	FALSE	FALSE	FALSE
		150 days	0.653	1	0.522	1	TRUE	FALSE	FALSE	FALSE	TRUE	FALSE	FALSE	FALSE
		150 days	0.503	1	0.393	1	TRUE	FALSE	FALSE	FALSE	TRUE	FALSE	FALSE	FALSE
		150 days	0.493	1	0.32	1	TRUE	FALSE	FALSE	FALSE	TRUE	FALSE	FALSE	FALSE
							Pos/Pos	Pos/Neg	Neg/Pos	Neg/Neg
			Positive	166		152	149	17	3	16	185
			Negative	19		33
				185		185
									Cnvirus-type
									Pos	Neg
							Myanmar-type	Pos	149	17	166
								Neg	3	16	19
									152	33	185
								P0	0.891892
								Pe		0.897297	0.821622	0.737239
										0.102703	0.178378	0.0183199
												0.755559
								Kappa	0.557734
